# Supplementary material for: Lipid Membrane State Change by Catalytic Protonation and the Implications for Synaptic Transmission
Source: Membranes (Basel). 2021 Dec 21;12(1):5. doi: 10.3390/membranes12010005 (PMC8781637; doi:10.3390/membranes12010005)
Supplement: Supplementary file 1 [file membranes-12-00005-s001.zip]

Archive with 1 entries (1 files):
- membranes-1430029-supplementary.pdf
